# Supplementary material for: Freshwater viral metagenome reveals novel and functional phage-borne antibiotic resistance genes
Source: Microbiome. 2020 Jun 1;8:75. doi: 10.1186/s40168-020-00863-4 (PMC7265639; doi:10.1186/s40168-020-00863-4)
Supplement: Supplementary file 2 — Additional file 1: Tables S1-S10 and FiguresS1-S14. [file 40168_2020_863_MOESM1_ESM.zip]

Archive with 2 entries (2 files):
- Resubmission_Microbiome_ARG_supp_tables_3_6_7_REV6.xlsx
- Resubmission_Microbiome_ARG_supplementary_REV6.docx
