# Supplementary material for: Freshwater viral metagenome reveals novel and functional phage-borne antibiotic resistance genes
Source: Microbiome. 2020 Jun 1;8:75. doi: 10.1186/s40168-020-00863-4 (PMC7265639; doi:10.1186/s40168-020-00863-4)
Supplement: Supplementary file 2 — Additional file 1: Tables S1-S10 and FiguresS1-S14. [file 40168_2020_863_MOESM1_ESM.zip › Resubmission_Microbiome_ARG_supp_tables_3_6_7_REV6.xlsx]

## Sheet: Table S3
Table S3. List of representative class A, B, C, and D β-lactamases used to construct phylogenetic trees for HRV-1 and HRVM-1
Class A		Class B		Class C		Class D
Name	Accession no.a	Name	Accession no.a	Name	Accession no.a	Name	Accession no. a
GES-1	WP_013250881	BcII	WP_000799223	CMY-2	WP_000976514	OXA-1	WP_001334766
TEM-1	WP_000027057	BlaB-1	WP_029729112	LAT-1	WP_063860798	OXA-2	WP_001007673
KPC-1	AF297554	CcrA	WP_005808062	BIL-1	WP_085562380	OXA-5	WP_032488483
SHV-1	WP_001620095	CfiA2	WP_015083750	CFE-1	WP_032490699	OXA-10	WP_063864530
LEN-1	WP_063860799	CGB-1	WP_002979282	Ear0	WP_063406924	OXA-20	WP_000586782
VEB-1	WP_000706731	FIM-1	WP_052157330	KL	WP_063860256	OXA-23	WP_001046004
PER-1	WP_001100753	GIM-1	WP_015588753	BER	ABM69263	OXA-42	WP_063862802
SME-1	WP_063864724	HMB-1	WP_063978070	EC2	WP_001339477	OXA-46	WP_063864090
CTX-M-9	WP_032489926	IMP-1	WP_003159548	MIR-1	WP_032489464	OXA-48	WP_015059991
CTX-M-1	WP_013188473	IND-1	WP_063860620	CMH-1	WP_063859580	OXA-50	WP_003099707
CTX-M-25	WP_022542384	JOHN-1	WP_012025466	P99	AA30257	OXA-51	WP_002033109
CTX-M-2	WP_025368620	KHM-1	WP_032492430	CHE	CA08444	OXA-58	WP_002002480
BEL-1	WP_063857830	MOC-1	WP_060874262	DHA-1	WP_004236386	OXA-60	WP_063864500
CARB-1	WP_063857835	MUS-1	WP_006259855	CMY-1	WP_032488864	OXA-61	WP_002872036
OXY-1-1	WP_014228247	NDM-1	WP_004201164	MOX-1	WP_032489888	OXA-62	WP_094069128
ARL-1	WP_087587936	SFB-1	WP_063842911	PDC-1	WP_003101289	OXA-63	WP_063864528
CfxA	WP_063843237	SIM-1	WP_017901052	ADC-1	WP_004714775	OXA-114	WP_054505840
ORN-1	WP_004862397	SLB-1	WP_063842915	OCH-1	WP_040129485	OXA-184	WP_002872405
HER-1	WP_002437128	SPM-1	WP_063864747	ACC-1	WP_032491956	OXA-198	WP_063861498
FONA-1	WP_046808255	TMB-1	WP_063865147	PAC-1	WP_034051940	OXA-211	WP_063861666
CIA-1	WP_034735227	TUS-1	WP_002988050	SRT-1	WP_063864749	OXA-213	WP_005047495
LUT-1	WP_010798607	VIM-1	WP_013263789	SST-1	WP_063864750	OXA-214	WP_008942158
SGM-1	WP_009821475	CphA1	WP_063844286	520R	AAK15702	OXA-228	WP_063861837
PLA-1	WP_032699754	ImiH	WP_063865292	HD	WP_063840465	OXA-235	WP_000854009
OKP-A-1	WP_063860896	ImiS	WP_063865298			OXA-286	WP_004657207
FRI-1	WP_063860498	SFH-1	WP_071766619			OXA-372	WP_063862739
TER-1	WP_063865145	AIM-1	WP_063857820			OXA-464	WP_046991607
CepA	WP_010992371	BJP-1	WP_011088970			OXA-548	WP_087587939
MAL-1	WP_063860833	CAR-1	WP_011094382			BAT-1	WP_003328240
CME-1	WP_059330348	CAU-1	WP_063859390			BPU-1	WP_041816295
TLA-1	WP_032494759	CPS-1	WP_063857696			BSU-1	WP_003235647
LAP-1	WP_031942394	ESP-1	WP_063860467			LCR-1	WP_032488481
KLUC-1	WP_061284984	FEZ-1	WP_058468956			NPS-1	WP_011013281
RAHN-1	WP_063864600	GOB-1	WP_063860523
BRO-1	WP_003657002	L1	WP_032966056
BlaA	WP_003410677	MBL1b	WP_063860835
BlaL	WP_065102178	MSI-1	WP_071766402
BlaP	WP_023857755	PEDO-1	WP_063864590
BlaZ	WP_063842862	PNGM-1	AWN09461
PenA	WP_027789588	POM-1	WP_044403015
PenI	WP_010108817	Rm3	WP_071766622
VCC-1	WP_063865149	SMB-1	WP_063864723
CRP-1	WP_043629745	SPG-1	WP_063864745
CRH-1	WP_043592266	THIN-B	WP_063842948
BKC-1	WP_063857834
BIC-1	WP_063857833
SFC-1	WP_024531321
FPH-1	WP_004287923
SPU-1	WP_063864748
FAR-1	WP_070064531
ERP-1	WP_062743204
DES-1	WP_063860095
CSP-1	WP_063859920
CGA-1	WP_002977989
LRG-1	WP_063860827
OHIO-1	WP_063860895
SFO-1	WP_032489477
BES-1	WP_015060700
PME-1	WP_063864599
ACI-1	WP_006555379
VHH-1	WP_063865164
VHM-1	WP_063865165
AER-1	WP_063857819
ROB-1	WP_005618523
RUB-1	WP_072186106
AST-1	WP_063857821
SED-1	WP_063864602
GIL-1	WP_063860521
BCL-1	WP_065825670
Bla1	WP_063842248
CKO-1	WP_063859542
SCO-1	WP_004197546
FTU-1	WP_003023375
PSV-1	WP_075226241
CBP-1	WP_012704143
a NCBI GenBank database accession number (http://www.ncbi.nlm.nih.gov/).

## Sheet: Table S6
Table S6. List of BLASTp match results of HRV-1 against different public databases and the Han River bacterial metagenome contigs.
Table S5. List of BLASTp match results of HRV-1 against different public databases and Han River bacterial metagenome contigs	Description	Max score	Total score / Bit score	Query cover	E-value	% Identity	Accession / Run ID
NCBI nr	D-alanyl-D-alanine endopeptidase [Pseudomonas sagittaria]	144	144	0.88	8e-38	0.37	WP_092435658.1
NCBI nr	D-alanyl-D-alanine endopeptidase [Beta proteobacterium KB13]	143	143	0.86	1e-37	0.36	WP_009852857.1
NCBI nr	D-alanyl-D-alanine endopeptidase [Pseudomonas cichorii]	144	144	0.87	1e-37	0.39	WP_122318304.1
NCBI nr	D-alanyl-D-alanine endopeptidase [Uliginosibacterium gangwonense]	145	145	0.91	1e-37	0.39	WP_018607787.1
NCBI nr	MULTISPECIES: peptidase S11 [Limnohabitans]	142	142	0.81	1e-37	0.38	WP_100145114.1
NCBI nr	D-alanyl-D-alanine endopeptidase [Bordetella genomo sp. 11]	145	145	0.83	1e-37	0.4	WP_094840730.1
NCBI nr	D-alanyl-D-alanine endopeptidase [Roseateles aquatilis]	144	144	0.81	2e-37	0.41	WP_088383318.1
NCBI nr	Murein-DD-endopeptidase. Serine peptidase. MEROPS family S11 [Pseudomonas oryzae]	143	143	0.87	2e-37	0.38	SDT16044.1
NCBI nr	D-alanyl-D-alanine endopeptidase [Pseudomonas oryzae]	142	142	0.88	2e-37	0.38	WP_090351116.1
NCBI nr	D-alanyl-D-alanine endopeptidase [Bordetella genomo sp. 9]	141	141	0.86	2e-37	0.39	WP_086059531.1
NCBI nr	MULTISPECIES: D-alanyl-D-alanine endopeptidase [Unclassified Nitrosomonadales]	142	142	0.83	3e-37	0.38	WP_048357089.1
NCBI nr	Peptidase S11 [Polyangium brachysporum]	143	143	0.88	4e-37	0.39	AKJ28499.1
NCBI nr	D-alanyl-D-alanine endopeptidase [Pseudomonas linyingensis]	142	142	0.88	4e-37	0.37	WP_090312453.1
NCBI nr	Peptidase S11 [Limnohabitans sp. JirII-31]	142	142	0.81	4e-37	0.38	PIT80828.1
NCBI nr	D-alanyl-D-alanine endopeptidase [Halioglobus sp. U0301]	140	140	0.76	5e-37	0.44	WP_117952741.1
NCBI nr	D-alanyl-D-alanine endopeptidase [Polyangium brachysporum]	143	143	0.88	5e-37	0.39	WP_053014005.1
NCBI nr	D-alanyl-D-alanine endopeptidase [Pseudomonas cichorii]	142	142	0.87	7e-37	0.39	WP_122370928.1
NCBI nr	D-alanyl-D-alanine endopeptidase [Mitsuaria chitosanitabida]	142	142	0.81	8e-37	0.4	WP_084451849.1
NCBI nr	Peptidase S11 [Bordetella sp. SCN 67-23]	139	139	0.87	8e-37	0.38	ODS68199.1
NCBI nr	D-alanyl-D-alanine carboxypeptidase [Thiobacillus sp. GWE1_62_9]	140	140	0.86	9e-37	0.39	OHE57107.1
NCBI env-nr	Hypothetical protein [Marine metagenome]	152	152	0.87	4e-43	0.41	EBM33641.1
NCBI env-nr	Hypothetical protein [Marine metagenome]	146	146	0.84	3e-41	0.4	ECJ52698.1
NCBI env-nr	Hypothetical protein [Marine metagenome]	137	137	0.85	6e-37	0.38	EDA64505.1
NCBI env-nr	Hypothetical protein [Marine metagenome]	137	137	0.85	6e-37	0.38	ECV08583.1
NCBI env-nr	Hypothetical protein [Marine metagenome]	137	137	0.85	6e-37	0.38	ECV12743.1
NCBI env-nr	Hypothetical protein [Marine metagenome]	135	135	0.87	2e-36	0.37	EBY07151.1
NCBI env-nr	D-alanyl-D-alanine endopeptidase precursor [Mine drainage metagenome]	135	135	0.81	2e-35	0.37	OIQ83955.1
NCBI env-nr	D-alanyl-D-alanine endopeptidase precursor [Mine drainage metagenome]	133	133	0.83	2e-35	0.37	OIR13850.1
NCBI env-nr	D-alanyl-D-alanine endopeptidase precursor [Mine drainage metagenome]	133	133	0.77	3e-35	0.39	OIR08717.1
NCBI env-nr	D-alanyl-D-alanine endopeptidase precursor [Mine drainage metagenome]	132	132	0.77	3e-35	0.39	OIR15525.1
EBI-MGnify	MGYP000500913680 [US, Estuary microbial metagenome]		189.6	0.94	2.1e-52	0.683	SRR5468192
EBI-MGnify	MGYP000014353941 [US, Estuary microbial metagenome]		187	0.94	1.3e-51	0.687	SRR5468271
EBI-MGnify	MGYP000218017735 [US, Estuary microbial metagenome]		152.4	0.92	5.3e-41	0.668	SRR5468405
EBI-MGnify	MGYP000170077354 [Wastewater treatment plant metagenome]		149.6	0.87	3.8e-40	0.621	SRR6158319
EBI-MGnify	MGYP000635747279 [US, Estuary microbial metagenome]		143	0.88	3.8e-38	0.65	SRR5579949
EBI-MGnify	MGYP000173777181 [US, Estuary microbial metagenome]		140.4	0.88	2.5e-37	0.636	SRR5468410
EBI-MGnify	MGYP000043071492 [Singapore, freshwater viral metagenome]		140.3	0.85	2.5e-37	0.632	SRR5995697
EBI-MGnify	MGYP000447838810 [US, Estuary microbial metagenome]		138.2	0.84	1.1e-36	0.606	SRR5468258
EBI-MGnify	MGYP000741770347 [US, wastewater treatment plant metagenome]		137.2	0.89	2.3e-36	0.611	SRR6231161
EBI-MGnify	MGYP000613147560 [US, Estuary microbial metagenome]		136.6	0.89	3.4e-36	0.644	SRR5468409
Han River Bacterial metagenome	5-N3-2_0000113-10	520	520	1	0	1
Han River Bacterial metagenome	5-H1-2_0007454-7	520	520	1	0	1
Han River Bacterial metagenome	5-H6-2_0011724-6	520	520	1	0	1
Han River Bacterial metagenome	H6_0234515-2	213	213	0.98	7e-73	0.49
Han River Bacterial metagenome	H7_0006475-10	214	214	0.98	3e-73	0.49

## Sheet: Table S7
Table S7. List of BLASTp match results of HRVM-1 against different public databases and the Han River bacterial metagenome contigs
Database	Description / Target ID	Max score	Total score / Bit score	Query cover	E-value	% Identity	Accession / Run ID
NCBI nr	MBL fold metallo-hydrolase [Clostridium roseum]	191	191	0.96	6e-57	0.42	WP_077832792.1
NCBI nr	MBL fold hydrolase [Paraclostridium bifermentans]	190	190	0.96	9e-57	0.39	WP_021432853.1
NCBI nr	MBL fold metallo-hydrolase [Clostridium botulinum]	190	190	0.99	1e-56	0.4	WP_085296192.1
NCBI nr	MBL fold metallo-hydrolase [Clostridium botulinum]	189	189	0.99	3e-56	0.4	WP_101515143.1
NCBI nr	MBL fold metallo-hydrolase [Clostridium novyi]	188	188	0.96	5e-56	0.39	WP_039244689.1
NCBI nr	MBL fold metallo-hydrolase [Flavobacterium sp. 102]	188	188	0.98	5e-56	0.42	WP_121311627.1
NCBI nr	MBL fold metallo-hydrolase [Flavobacterium sp. CF136]	188	188	0.98	5e-56	0.42	WP_007804119.1
NCBI nr	MBL fold metallo-hydrolase [Clostridium botulinum]	188	188	0.99	6e-56	0.39	WP_021107045.1
NCBI nr	MBL fold metallo-hydrolase [Myroides odoratimimus]	187	187	0.97	8e-56	0.41	WP_025124405.1
NCBI nr	MBL fold metallo-hydrolase [Clostridioides difficile]	187	187	0.99	2e-55	0.4	WP_074176245.1
NCBI nr	MBL fold metallo-hydrolase [Pedobacter cryoconitis]	187	187	0.98	2e-55	0.41	WP_068404537.1
NCBI nr	MBL fold metallo-hydrolase [Clostridium botulinum]	186	186	0.99	2e-55	0.4	WP_072584270.1
NCBI nr	MBL fold metallo-hydrolase [Clostridioides difficile]	186	186	0.99	3e-55	0.39	WP_077714106.1
NCBI nr	MBL fold metallo-hydrolase [Gramella sp. SH35]	185	185	0.92	5e-55	0.43	WP_107013991.1
NCBI nr	MBL fold metallo-hydrolase [Clostridium botulinum]	185	185	0.96	6e-55	0.39	WP_052875109.1
NCBI nr	MBL fold metallo-hydrolase [Clostridium kluyveri]	185	185	0.98	6e-55	0.4	APM41369.1
NCBI nr	MBL fold metallo-hydrolase [Clostridioides difficile]	185	185	0.99	6e-55	0.39	WP_077715889.1
NCBI nr	MBL fold metallo-hydrolase [Clostridium botulinum]	185	185	0.96	7e-55	0.39	WP_003366035.1
NCBI nr	MBL fold metallo-hydrolase [Clostridium kluyveri]	185	185	0.98	7e-55	0.4	WP_083585846.1
NCBI nr	MBL fold metallo-hydrolase [Clostridioides difficile]	184	184	0.99	2e-54	0.39	WP_074440983.1
NCBI nr	MBL fold metallo-hydrolase [Clostridioides difficile]	184	184	0.99	2e-54	0.38	WP_077723605.1
NCBI env-nr	Metallo-beta-lactamase domain-containing protein [Gut metagenome]	144	144	0.89	2e-40	0.34	EJX08155.1
NCBI env-nr	Hypothetical protein [Marine sediment metagenome]	131	131	0.9	2e-35	0.35	KKN77255.1
NCBI env-nr	Hypothetical protein [Marine sediment metagenome]	127	127	0.9	6e-33	0.32	KKL03476.1
NCBI env-nr	Hypothetical protein [Marine sediment metagenome]	112	112	0.95	2e-28	0.33	KKN08796.1
NCBI env-nr	Hypothetical protein [Marine sediment metagenome]	110	110	0.9	2e-27	0.29	KKL67393.1
NCBI env-nr	Hypothetical protein [Marine sediment metagenome]	107	107	0.95	2e-26	0.28	KKM06338.1
NCBI env-nr	Hypothetical protein [Marine sediment metagenome]	104	104	0.9	2e-25	0.3	KKN22842.1
NCBI env-nr	Hypothetical protein [Marine sediment metagenome]	102	102	0.93	1e-24	0.27	KKM13728.1
NCBI env-nr	Hypothetical protein [Marine sediment metagenome]	98.2	98.2	0.96	9e-23	0.27	KKM20723.1
NCBI env-nr	Metallo-beta-lactamase domain-containing protein [Human gut metagenome]	94.7	94.7	0.98	2e-21	0.29	EKC64557.1
EBI-MGnify	MGYP000137438383 [Singapore, freshwater viral metagenome]		239.3	0.97	1.5e-67	0.71	SRR5995672
EBI-MGnify	MGYP000585652274 [Singapore, freshwater viral metagenome]		226.8	0.97	1e-63	0.684	SRR5995679
EBI-MGnify	MGYP000119743312 [Singapore, freshwater viral metagenome]		216	0.97	2e-60	0.688	SRR5995680
EBI-MGnify	MGYP000595187397 [Spain, marine microbial metagenome]		214.4	0.94	6.2e-60	0.693	SRR3646240
EBI-MGnify	MGYP000293617411 [Canada, marine metagenome]		195.1	0.96	5e-54	0.665	SRR3933287
EBI-MGnify	MGYP000228708934 [US, wastewater treatment plant metagenome]		191.5	0.95	6.4e-53	0.677	SRR6231158
EBI-MGnify	MGYP000459711169 [Germany, gut metagenome]		189.2	0.95	3.3e-52	0.65	SRR2155325
EBI-MGnify	MGYP000264000430 [US, wastewater treatment plant metagenome]		186	0.92	3e-51	0.688	SRR6231166
EBI-MGnify	MGYP000641430176 [US, wastewater treatment plant metagenome]		185.6	0.96	4e-51	0.641	SRR6231152
EBI-MGnify	MGYP000495069800 [US, marine red alga metagenome]		184.2	0.94	1.1e-50	0.651	SRR5821657
Han River Bacterial metagenome	5-N3-2_0157998_2	499	499	1	0	1
Han River Bacterial metagenome	5-H1-2_0010947_10	499	499	1	0	1
Han River Bacterial metagenome	5-H4-2_00086797_3	499	499	1	0	1
Han River Bacterial metagenome	5-N3-2_0004793_18	440	440	1	7e-163	0.85
Han River Bacterial metagenome	5-H1-2_0016808_2	440	440	1	7e-163	0.85
Han River Bacterial metagenome	5-H6-2_0057819_6	254	254	1	3e-89	0.54
Han River Bacterial metagenome	5-H7-2_0040186_6	254	254	1	3e-89	0.54
